# Supplementary material for: Functional Roles of CD26/DPP4 in Bleomycin-Induced Pulmonary Hypertension Associated with Interstitial Lung Disease
Source: Int J Mol Sci. 2024 Jan 6;25(2):748. doi: 10.3390/ijms25020748 (PMC10815066; doi:10.3390/ijms25020748)
Supplement: Supplementary file 1 [file ijms-25-00748-s001.zip]

Archive with 1 entries (1 files):
- ijms-2764087-supplementary.pdf
